# Supplementary material for: Anticancer Activity and Safety Profile of Novel 1-(4-Fluorophenoxyacetyl)-4-substituted Thio/Semicarbazide Derivatives
Source: Molecules. 2025 Mar 31;30(7):1576. doi: 10.3390/molecules30071576 (PMC11990103; doi:10.3390/molecules30071576)
Supplement: Supplementary file 1 [file molecules-30-01576-s001.zip]

Archive with 1 entries (1 files):
- molecules-3520391-supplementary.pdf
